# Supplementary material for: Halogenation in Fungi: What Do We Know and What Remains to Be Discovered?
Source: Molecules. 2022 May 14;27(10):3157. doi: 10.3390/molecules27103157 (PMC9144378; doi:10.3390/molecules27103157)
Supplement: Supplementary file 1 [file molecules-27-03157-s001.zip]

Archive with 1 entries (1 files):
- molecules-1696495-supplementary.pdf
